# Supplementary material for: Evaluation and modulation of DNA lesion bypass in an SV40 large T antigen‐based in vitro replication system
Source: FEBS Open Bio. 2021 Feb 25;11(4):1054–75. doi: 10.1002/2211-5463.13099 (PMC8016126; doi:10.1002/2211-5463.13099)
Supplement: Supplementary file 1 — Table S1. Specificities of sequence‐specific primer pairs. Table S2. Sequence outcome of T antigen driven replication reactions. Table S3. Read counts of all detected sequences at the pUCQF lesion sites. Table S4. Percentages of all detected sequences at the pUCQF lesion sites. [file FEB4-11-1054-s001.xlsx]

## Sheet: Table S1
Table S1. Specificities of the sequence-specific primer pairs
Each primer pair (rows) was tested on five separate templates (columns) corresponding to the five main sequence outcomes of the replication of lesion-containing plasmids. The amount of product, assessed by qPCR, is shown as the percentage of the specific product from the matched template.
Assessed sequence outcome	Sequence-specific primer pair	Specificities observed (%)
		GAP/GC	GC/GC	GC/TT	TT/GC	GC/GAP
GAP/GC	(--)F(+3) (GC)R(+1)	100	1.27	0.008	0.073	0.001
GC/GC	(GC)F(+1) (GC)R(+1)	26.18	100	0.67	0.065	0.25
GC/TT	(GC)F(+1) (TT)R(+1)	0.012	0.053	100	0.0001	0.007
TT/GC	(TT)F (GC)R(+1)	10.52	0.84	0.003	100	0.002
GC/GAP	(GC)F(+1) (--)R(+3)	0.0002	0.0001	0.081	0.0001	100

## Sheet: Table S2
Table S2. Outcome of T antigen driven replication reactions on the indicated lesion-containing plasmids, detected by direct transformation to E. coli and Sanger sequencing the plasmid content of individual colonies, or by NGS amplicon sequencing.
Detection method	Plasmid construct	Sequence outcomes of successful bypass (TLS+TSw+NER) (colonies)				Sequences with deletions (GAP) (colonies)		Successful bypass (colonies)	GAPs (colonies)	All events (colonies)
		GC/GC	GC/TT	TT/GC	others	GAP/GC	GC/GAP	total	total
E. coli, Sanger sequencing	pEPI-2(TTCPD)	10	23	8	0	1	5	41	6	47
	pEPI-2(TT6-4)	47	2	1	0	0	0	50	0	50
Detection method	Plasmid construct	Sequence outcomes of successful bypass (TLS+TSw+NER) (% successful bypass)				Sequences with deletions (GAP) (% all reads)		Successful bypass (% all reads)	GAPs (% all reads)	All events (% all reads)
		GC/GC	GC/TT	TT/GC	others	GAP/GC	GC/GAP	total	total
NGS	pUCQF(TTCPD)	36.4998	46.3258	15.1605	2.0139	28.1854	1.63784	70.1768	29.8232	100
	pUCQF(TT6-4)	95.1345	1.15571	0.691353	1.99346	21.2925	6.32308	72.3844	27.6156	100

## Sheet: Table S3
Table S3.
NGS read counts of all detected sequences at the pUCQF lesion sites
	TT(CPD)	TT(CPD)	TT(CPD)	TT(CPD)	TT(CPD)	TT(CPD)	TT(6-4)	TT(6-4)	TT(6-4)	TT(6-4)	TT(6-4)	TT(6-4)	TT(6-4)	lesion
Seq	control	PIR	RIR	PCNA-K164R	PCNA-K164R.Ub	UBZ	control	PIR	RIR	PCNA-K164R	PCNA-K164R.Ub	UBZ	REV3trc	interference
GC:GC	117986	155298	28001	38788	27973	60091	74548	152078	251896	52330	28137	76406	89287
GC:AA	137011	14947	14151	5224	38461	34064	1531	11873	2373	588	475	2247	1556
TT:GC	41967	16335	5065	3448	19920	10630	722	5262	2858	507	212	1018	728
AA:GC	1130	2333	1696	459	31	3015	1314	3613	8721	1282	778	4135	3671
TT:AA	2245	309	175	105	1056	1002	17	182	14	4	8	29	36
TC:GC	239	714	95	86	65	135	251	785	743	116	48	167	99
GA:GC	332	655	100	111	93	134	68	507	767	156	89	143	135
GC:AC	134	182	60	47	27	54	232	680	818	317	100	238	339
GT:GC	208	269	99	168	40	134	244	565	845	177	53	231	152
GC:TT	95	67	390	10	11	26	803	218	301	9	13	12	113
GC:GA	156	218	21	36	59	52	165	485	328	30	15	222	85
GC:TC	158	210	46	80	44	77	39	198	254	46	22	131	91
GG:GC	62	61	14	22	14	23	46	53	190	15	35	62	56
GC:CC	62	106	44	35	11	27	38	61	150	7	15	14	17
AC:GC	50	111	9	21	17	51	19	52	64	12	11	73	47
GA:AA	262	45	17	7	102	37	1	21	4	3	1	3	4
GT:AA	248	27	27	4	73	33	3	28	0	0	1	5	2
CC:GC	30	82	3	2	1	4	71	98	24	78	0	8	11
TC:AA	167	28	13	9	68	32	1	17	4	2	0	5	4
GC:GT	63	34	7	14	11	18	22	45	45	18	4	18	19
AG:GC	6	9	3	2	0	14	0	13	12	2	1	180	10
AA:AA	22	24	2	5	3	72	7	6	9	5	4	34	29
CT:GC	19	16	2	3	5	8	22	91	7	7	1	23	7
GC:AG	9	6	8	0	0	1	21	43	85	1	0	8	7
GG:AA	107	3	11	8	33	6	2	5	4	0	3	0	1
AC:AA	59	7	26	2	40	14	1	10	1	0	0	1	0
TT:AC	47	7	2	5	10	11	31	11	0	1	1	1	1
TT:GA	48	17	13	1	33	6	2	3	0	0	0	2	1
AT:GC	4	5	0	2	3	0	2	1	39	2	0	0	61
AA:TT	3	0	15	0	0	0	1	80	5	0	0	1	0
TT:TC	29	20	10	1	21	3	0	6	0	0	0	1	0
TT:GT	18	29	0	2	13	7	0	1	0	0	0	1	0
TT:CC	19	1	5	1	21	3	0	1	0	0	0	0	0
GC:AT	16	2	3	2	1	14	1	5	4	0	0	4	1
AA:GT	1	0	1	0	0	5	0	3	5	1	0	2	3
AA:AC	0	1	0	0	0	2	1	6	5	3	2	0	1
GC:CA	5	24	0	5	0	0	0	0	0	1	0	0	0
AA:TC	1	0	0	0	0	2	0	1	1	0	1	4	3
GC:GG	2	2	0	0	0	3	1	2	6	1	0	2	3
AA:GA	0	1	1	0	0	2	1	1	5	0	0	6	1
TA:GC	6	3	1	0	2	0	0	2	1	0	0	1	0
TG:GC	10	4	0	0	0	0	0	3	2	0	0	0	0
CC:AA	9	1	1	1	1	0	1	0	0	0	0	1	2
GC:TA	4	5	1	2	1	0	0	0	0	0	0	1	0
GC:CG	0	10	0	0	1	1	0	0	0	0	0	0	0
TT:TT	2	0	0	2	2	1	0	0	0	0	0	0	0
CA:GC	0	0	0	6	0	0	0	1	0	0	0	0	0
AA:GG	0	0	0	0	0	0	0	2	3	0	0	0	0
GA:GA	1	1	0	0	2	0	0	0	1	0	0	0	0
TC:AC	0	1	0	0	0	0	0	1	2	0	0	1	0
TC:GA	1	2	0	0	0	0	0	0	1	0	0	1	0
AA:CC	0	0	0	0	0	0	0	0	0	0	0	1	0
GA:AC	0	0	0	1	0	0	0	1	1	0	0	0	0
TT:GG	0	0	0	0	3	0	0	0	0	0	0	0	0
AA:AT	0	0	0	0	0	1	0	0	0	0	0	1	0
AC:AC	0	0	0	0	0	0	0	0	0	0	0	1	1
AC:GA	0	0	0	0	1	0	1	0	0	0	0	0	0
AG:AC	0	0	0	0	0	0	0	0	0	0	0	1	1
GA:TC	0	0	0	1	0	0	0	1	0	0	0	0	0
GA:TT	0	1	1	0	0	0	0	0	0	0	0	0	0
GG:AC	0	0	0	0	0	0	0	1	1	0	0	0	0
GT:GT	0	0	0	0	0	0	0	0	2	0	0	0	0
GT:TC	0	0	0	0	1	0	0	0	0	0	0	1	0
TC:TT	0	0	1	0	0	0	0	1	0	0	0	0	0
AA:AG	0	0	0	0	0	0	0	0	1	0	0	0	0
AG:AA	0	0	0	0	0	1	0	0	0	0	0	0	0
AT:TC	0	0	0	0	0	1	0	0	0	0	0	0	0
CT:AA	0	1	0	0	0	0	0	0	0	0	0	0	0
GA:CG	0	1	0	0	0	0	0	0	0	0	0	0	0
GA:GT	0	0	0	0	0	0	0	0	1	0	0	0	0
GG:TT	0	0	0	0	0	0	1	0	0	0	0	0	0
GT:GA	0	0	0	0	0	0	0	0	1	0	0	0	0
TC:AG	0	0	0	1	0	0	0	0	0	0	0	0	0
TC:TC	1	0	0	0	0	0	0	0	0	0	0	0	0
TG:AC	0	0	0	0	0	0	1	0	0	0	0	0	0
TT:AG	1	0	0	0	0	0	0	0	0	0	0	0	0
TT:AT	0	0	0	0	0	1	0	0	0	0	0	0	0
TT:CT	0	0	0	0	1	0	0	0	0	0	0	0	0
Sum	303055	192235	50140	48729	88275	109818	80232	177123	270604	55721	67462	85447	96585

## Sheet: Table S4
Table S4.
Percentages of all detected sequences at the pUCQF lesion sites, as shown in Table S3.
	TT(CPD)	TT(CPD)	TT(CPD)	TT(CPD)	TT(CPD)	TT(CPD)	TT(6-4)	TT(6-4)	TT(6-4)	TT(6-4)	TT(6-4)	TT(6-4)	TT(6-4)	lesion
Seq	control	PIR	RIR	PCNA-K164R	PCNA-K164R.Ub	UBZ	control	PIR	RIR	PCNA-K164R	PCNA-K164R.Ub	UBZ	REV3trc	interference
GC:GC	0.389322	0.807855	0.558456	0.795994	0.316885	0.547187	0.929155	0.858601	0.930866	0.939143	0.936963	0.894192	0.92444
GC:AA	0.452099	0.0777538	0.28223	0.107205	0.435695	0.310186	0.0190822	0.0670325	0.00876927	0.0105526	0.0158175	0.026297	0.0161102
TT:GC	0.13848	0.0849741	0.101017	0.0707587	0.225658	0.0967965	0.0089989	0.0297082	0.0105616	0.0090989	0.00705961	0.0119138	0.0075374
AA:GC	0.0037287	0.0121362	0.0338253	0.00941944	0.000351175	0.0274545	0.0163775	0.0203983	0.0322279	0.0230075	0.0259074	0.0483926	0.038008
TT:AA	0.0074079	0.00160741	0.00349023	0.00215477	0.0119626	0.00912419	0.000211886	0.00102753	5.17361e-05	7.17862e-05	0.0002664	0.000339392	0.000372729
TC:GC	0.000788636	0.0037142	0.00189469	0.00176486	0.000736335	0.00122931	0.00312843	0.00443195	0.00274571	0.0020818	0.0015984	0.00195443	0.001025
GA:GC	0.00109551	0.00340729	0.00199442	0.0022779	0.00105353	0.0012202	0.000847542	0.00286242	0.0028344	0.00279966	0.0029637	0.00167355	0.00139773
GC:AC	0.000442164	0.000946758	0.00119665	0.000964518	0.000305862	0.000491723	0.00289161	0.00383914	0.00302287	0.00568906	0.00333	0.00278535	0.00350986
GT:GC	0.000686344	0.00139933	0.00197447	0.00344764	0.000453129	0.0012202	0.00304118	0.00318987	0.00312264	0.00317654	0.0017649	0.00270343	0.00157374
GC:TT	0.000313474	0.000348532	0.00777822	0.000205217	0.000124611	0.000236755	0.0100085	0.00123078	0.00111233	0.000161519	0.0004329	0.000140438	0.00116995
GC:GA	0.000514758	0.00113403	0.000418827	0.00073878	0.000668366	0.000473511	0.00205654	0.00273821	0.0012121	0.000538397	0.0004995	0.0025981	0.000880054
GC:TC	0.000521358	0.00109241	0.000917431	0.00164173	0.000498442	0.00070116	0.00048609	0.00111787	0.000938641	0.000825542	0.000732601	0.00153311	0.000942175
GG:GC	0.000204583	0.00031732	0.000279218	0.000451477	0.000158595	0.000209437	0.000573337	0.000299227	0.000702133	0.000269198	0.0011655	0.000725596	0.0005798
GC:CC	0.000204583	0.000551408	0.000877543	0.000718258	0.000124611	0.000245861	0.000473626	0.000344393	0.000554316	0.000125626	0.0004995	0.000163844	0.000176011
AC:GC	0.000164987	0.000577418	0.000179497	0.000430955	0.00019258	0.000464405	0.000236813	0.000293581	0.000236508	0.000215359	0.0003663	0.000854331	0.000486618
GA:AA	0.00086453	0.000234088	0.000339051	0.000143652	0.00115548	0.000336921	1.24639e-05	0.000118562	1.47817e-05	5.38397e-05	3.33e-05	3.51095e-05	4.14143e-05
GT:AA	0.000818333	0.000140453	0.000538492	8.20866e-05	0.000826961	0.000300497	3.73916e-05	0.000158082	0	0	3.33e-05	5.85158e-05	2.07071e-05
CC:GC	9.89919e-05	0.000426561	5.98325e-05	4.10433e-05	1.13282e-05	3.64239e-05	0.000884934	0.000553288	8.86905e-05	0.00139983	0	9.36253e-05	0.000113889
TC:AA	0.000551055	0.000145655	0.000259274	0.000184695	0.00077032	0.000291391	1.24639e-05	9.59785e-05	1.47817e-05	3.58931e-05	0	5.85158e-05	4.14143e-05
GC:GT	0.000207883	0.000176867	0.000139609	0.000287303	0.000124611	0.000163908	0.000274205	0.000254061	0.000166295	0.000323038	0.0001332	0.000210657	0.000196718
AG:GC	1.97984e-05	4.68177e-05	5.98325e-05	4.10433e-05	0	0.000127484	0	7.33953e-05	4.43452e-05	3.58931e-05	3.33e-05	0.00210657	0.000103536
AA:AA	7.25941e-05	0.000124847	3.98883e-05	0.000102608	3.39847e-05	0.00065563	8.7247e-05	3.38748e-05	3.32589e-05	8.97328e-05	0.0001332	0.000397907	0.000300254
CT:GC	6.26949e-05	8.32315e-05	3.98883e-05	6.1565e-05	5.66412e-05	7.28478e-05	0.000274205	0.000513767	2.58681e-05	0.000125626	3.33e-05	0.000269173	7.2475e-05
GC:AG	2.96976e-05	3.12118e-05	0.000159553	0	0	9.10598e-06	0.000261741	0.000242769	0.000314112	1.79466e-05	0	9.36253e-05	7.2475e-05
GG:AA	0.000353071	1.56059e-05	0.000219386	0.000164173	0.000373832	5.46359e-05	2.49277e-05	2.8229e-05	1.47817e-05	0	9.99001e-05	0	1.03536e-05
AC:AA	0.000194684	3.64138e-05	0.000518548	4.10433e-05	0.000453129	0.000127484	1.24639e-05	5.64579e-05	3.69544e-06	0	0	1.17032e-05	0
TT:AC	0.000155087	3.64138e-05	3.98883e-05	0.000102608	0.000113282	0.000100166	0.000386379	6.21037e-05	0	1.79466e-05	3.33e-05	1.17032e-05	1.03536e-05
TT:GA	0.000158387	8.84334e-05	0.000259274	2.05217e-05	0.000373832	5.46359e-05	2.49277e-05	1.69374e-05	0	0	0	2.34063e-05	1.03536e-05
AT:GC	1.31989e-05	2.60098e-05	0	4.10433e-05	3.39847e-05	0	2.49277e-05	5.64579e-06	0.000144122	3.58931e-05	0	0	0.000631568
AA:TT	9.89919e-06	0	0.000299162	0	0	0	1.24639e-05	0.000451664	1.84772e-05	0	0	1.17032e-05	0
TT:TC	9.56922e-05	0.000104039	0.000199442	2.05217e-05	0.000237893	2.73179e-05	0	3.38748e-05	0	0	0	1.17032e-05	0
TT:GT	5.93952e-05	0.000150857	0	4.10433e-05	0.000147267	6.37418e-05	0	5.64579e-06	0	0	0	1.17032e-05	0
TT:CC	6.26949e-05	5.20197e-06	9.97208e-05	2.05217e-05	0.000237893	2.73179e-05	0	5.64579e-06	0	0	0	0	0
GC:AT	5.27957e-05	1.04039e-05	5.98325e-05	4.10433e-05	1.13282e-05	0.000127484	1.24639e-05	2.8229e-05	1.47817e-05	0	0	4.68126e-05	1.03536e-05
AA:GT	3.29973e-06	0	1.99442e-05	0	0	4.55299e-05	0	1.69374e-05	1.84772e-05	1.79466e-05	0	2.34063e-05	3.10607e-05
AA:AC	0	5.20197e-06	0	0	0	1.8212e-05	1.24639e-05	3.38748e-05	1.84772e-05	5.38397e-05	6.66001e-05	0	1.03536e-05
GC:CA	1.64987e-05	0.000124847	0	0.000102608	0	0	0	0	0	1.79466e-05	0	0	0
AA:TC	3.29973e-06	0	0	0	0	1.8212e-05	0	5.64579e-06	3.69544e-06	0	3.33e-05	4.68126e-05	3.10607e-05
GC:GG	6.59946e-06	1.04039e-05	0	0	0	2.73179e-05	1.24639e-05	1.12916e-05	2.21726e-05	1.79466e-05	0	2.34063e-05	3.10607e-05
AA:GA	0	5.20197e-06	1.99442e-05	0	0	1.8212e-05	1.24639e-05	5.64579e-06	1.84772e-05	0	0	7.0219e-05	1.03536e-05
TA:GC	1.97984e-05	1.56059e-05	1.99442e-05	0	2.26565e-05	0	0	1.12916e-05	3.69544e-06	0	0	1.17032e-05	0
TG:GC	3.29973e-05	2.08079e-05	0	0	0	0	0	1.69374e-05	7.39087e-06	0	0	0	0
CC:AA	2.96976e-05	5.20197e-06	1.99442e-05	2.05217e-05	1.13282e-05	0	1.24639e-05	0	0	0	0	1.17032e-05	2.07071e-05
GC:TA	1.31989e-05	2.60098e-05	1.99442e-05	4.10433e-05	1.13282e-05	0	0	0	0	0	0	1.17032e-05	0
GC:CG	0	5.20197e-05	0	0	1.13282e-05	9.10598e-06	0	0	0	0	0	0	0
TT:TT	6.59946e-06	0	0	4.10433e-05	2.26565e-05	9.10598e-06	0	0	0	0	0	0	0
CA:GC	0	0	0	0.00012313	0	0	0	5.64579e-06	0	0	0	0	0
AA:GG	0	0	0	0	0	0	0	1.12916e-05	1.10863e-05	0	0	0	0
GA:GA	3.29973e-06	5.20197e-06	0	0	2.26565e-05	0	0	0	3.69544e-06	0	0	0	0
TC:AC	0	5.20197e-06	0	0	0	0	0	5.64579e-06	7.39087e-06	0	0	1.17032e-05	0
TC:GA	3.29973e-06	1.04039e-05	0	0	0	0	0	0	3.69544e-06	0	0	1.17032e-05	0
AA:CC	0	0	0	0	0	0	0	0	0	0	0	1.17032e-05	0
GA:AC	0	0	0	2.05217e-05	0	0	0	5.64579e-06	3.69544e-06	0	0	0	0
TT:GG	0	0	0	0	3.39847e-05	0	0	0	0	0	0	0	0
AA:AT	0	0	0	0	0	9.10598e-06	0	0	0	0	0	1.17032e-05	0
AC:AC	0	0	0	0	0	0	0	0	0	0	0	1.17032e-05	1.03536e-05
AC:GA	0	0	0	0	1.13282e-05	0	1.24639e-05	0	0	0	0	0	0
AG:AC	0	0	0	0	0	0	0	0	0	0	0	1.17032e-05	1.03536e-05
GA:TC	0	0	0	2.05217e-05	0	0	0	5.64579e-06	0	0	0	0	0
GA:TT	0	5.20197e-06	1.99442e-05	0	0	0	0	0	0	0	0	0	0
GG:AC	0	0	0	0	0	0	0	5.64579e-06	3.69544e-06	0	0	0	0
GT:GT	0	0	0	0	0	0	0	0	7.39087e-06	0	0	0	0
GT:TC	0	0	0	0	1.13282e-05	0	0	0	0	0	0	1.17032e-05	0
TC:TT	0	0	1.99442e-05	0	0	0	0	5.64579e-06	0	0	0	0	0
AA:AG	0	0	0	0	0	0	0	0	3.69544e-06	0	0	0	0
AG:AA	0	0	0	0	0	9.10598e-06	0	0	0	0	0	0	0
AT:TC	0	0	0	0	0	9.10598e-06	0	0	0	0	0	0	0
CT:AA	0	5.20197e-06	0	0	0	0	0	0	0	0	0	0	0
GA:CG	0	5.20197e-06	0	0	0	0	0	0	0	0	0	0	0
GA:GT	0	0	0	0	0	0	0	0	3.69544e-06	0	0	0	0
GG:TT	0	0	0	0	0	0	1.24639e-05	0	0	0	0	0	0
GT:GA	0	0	0	0	0	0	0	0	3.69544e-06	0	0	0	0
TC:AG	0	0	0	2.05217e-05	0	0	0	0	0	0	0	0	0
TC:TC	3.29973e-06	0	0	0	0	0	0	0	0	0	0	0	0
TG:AC	0	0	0	0	0	0	1.24639e-05	0	0	0	0	0	0
TT:AG	3.29973e-06	0	0	0	0	0	0	0	0	0	0	0	0
TT:AT	0	0	0	0	0	9.10598e-06	0	0	0	0	0	0	0
TT:CT	0	0	0	0	1.13282e-05	0	0	0	0	0	0	0	0
SUM	1	1	1	1	1	1	1	1	1	1	1	1	1
